# Supplementary material for: The Escherichia coli Outer Membrane β-Barrel Assembly Machinery (BAM) Crosstalks with the Divisome
Source: Int J Mol Sci. 2021 Nov 9;22(22):12101. doi: 10.3390/ijms222212101 (PMC8620860; doi:10.3390/ijms222212101)
Supplement: Supplementary file 1 [file ijms-22-12101-s001.zip]

Archive with 1 entries (1 files):
- ijms-1431266-supplementary.pdf
